# Supplementary material for: Clearing the Air on Pollutant Disruptions of the Gut–Brain Axis: Developmental Exposure to Benzo[a]pyrene Disturbs Zebrafish Behavior and the Gut Microbiome in Adults and Subsequent Generations
Source: Toxics. 2024 Dec 25;13(1):10. doi: 10.3390/toxics13010010 (PMC11768907; doi:10.3390/toxics13010010)
Supplement: Supplementary file 1 [file toxics-13-00010-s001.zip]

Archive with 7 entries (7 files):
- FigS1.tiff
- FigS2.tiff
- FigS3.tiff
- TabS1.xlsx
- TabS2.xlsx
- TabS3.xlsx
- TabS4.xlsx
