# Supplementary material for: Clearing the Air on Pollutant Disruptions of the Gut–Brain Axis: Developmental Exposure to Benzo[a]pyrene Disturbs Zebrafish Behavior and the Gut Microbiome in Adults and Subsequent Generations
Source: Toxics. 2024 Dec 25;13(1):10. doi: 10.3390/toxics13010010 (PMC11768907; doi:10.3390/toxics13010010)
Supplement: Supplementary file 1 [file toxics-13-00010-s001.zip › TabS1.xlsx]

## Sheet: Sheet1
Behavior metric	Generation	Experimental group (compared to control; AhR2Mo - / BaP -)	KS test statistic	P-value (alpha <= 0.05)	significance (asterisk is significant)
Freeswim distance (cm)	F0	AhR2Mo - / BaP +	0.240741	0.085776	ns
	F0	AhR2Mo + / BaP -	0.17284	0.25936	ns
	F0	AhR2Mo + / BaP +	0.22963	0.0460685	*
	F1	AhR2Mo - / BaP +	0.175926	0.0706873	ns
	F1	AhR2Mo + / BaP -	0.333333	0.0005538	*
	F1	AhR2Mo + / BaP +	0.17037	0.0994281	ns
	F2	AhR2Mo - / BaP +	0.111111	0.469403	ns
	F2	AhR2Mo + / BaP -	0.123932	0.354293	ns
	F2	AhR2Mo + / BaP +	0.233618	0.0043525	*
Shoaling nearest-neighbor distance (nnd) (cm)	F0	AhR2Mo - / BaP +	0.222222	0.0306982	*
	F0	AhR2Mo + / BaP -	0.271605	0.0038011	*
	F0	AhR2Mo + / BaP +	0.12963	0.361249	ns
	F1	AhR2Mo - / BaP +	0.148148	0.18674	ns
	F1	AhR2Mo + / BaP -	0.324074	0.0008351	*
	F1	AhR2Mo + / BaP +	0.188889	0.0497375	*
	F2	AhR2Mo - / BaP +	0.0873016	0.74425	ns
	F2	AhR2Mo + / BaP -	0.230769	0.0039359	*
	F2	AhR2Mo + / BaP +	0.179487	0.046139	*
Shoaling interindividual distance (iid) (cm)	F0	AhR2Mo - / BaP +	0.333333	0.0995625	ns
	F0	AhR2Mo + / BaP -	0.407407	0.0206395	*
	F0	AhR2Mo + / BaP +	0.259259	0.168413	ns
	F1	AhR2Mo - / BaP +	0.175926	0.0706873	ns
	F1	AhR2Mo + / BaP -	0.333333	0.0005538	*
	F1	AhR2Mo + / BaP +	0.17037	0.0994281	ns
	F2	AhR2Mo - / BaP +	0.111111	0.469403	ns
	F2	AhR2Mo + / BaP -	0.123932	0.354293	ns
	F2	AhR2Mo + / BaP +	0.233618	0.0043525	*
Shoaling speed (cm/min)	F0	AhR2Mo - / BaP +	0.292593	0.0230448	*
	F0	AhR2Mo + / BaP -	0.17284	0.251177	ns
	F0	AhR2Mo + / BaP +	0.383838	3.64e-05	*
	F1	AhR2Mo - / BaP +	0.212963	0.0149208	*
	F1	AhR2Mo + / BaP -	0.398148	3.7e-06	*
	F1	AhR2Mo + / BaP +	0.109259	0.556501	ns
	F2	AhR2Mo - / BaP +	0.0805861	0.825658	ns
	F2	AhR2Mo + / BaP -	0.315629	1.13e-05	*
	F2	AhR2Mo + / BaP +	0.324786	8.7e-06	*
