# Supplementary material for: Clearing the Air on Pollutant Disruptions of the Gut–Brain Axis: Developmental Exposure to Benzo[a]pyrene Disturbs Zebrafish Behavior and the Gut Microbiome in Adults and Subsequent Generations
Source: Toxics. 2024 Dec 25;13(1):10. doi: 10.3390/toxics13010010 (PMC11768907; doi:10.3390/toxics13010010)
Supplement: Supplementary file 1 [file toxics-13-00010-s001.zip › TabS2.xlsx]

## Sheet: Sheet1
Metric	Input dataset	Optimal mathematical model with formula	adjusted r-squared	output
Alpha diversity	F0	Linear regression model: Taxonomic Richness ~ Exposure + Morpholino + Sex + Exposure:Morpholino + Sex:Exposure + Sex:Morpholino	0.1661	Estimate Std. Error t value Pr(>|t|) (Intercept) 20.0161 1.3637 14.677 < 2e-16 *** ExposureBaP -0.9774 1.8147 -0.539 0.59102 MorpholinoAHR2Mo 3.0205 1.7975 1.680 0.09520 . SexM 1.7307 1.8331 0.944 0.34679 ExposureBaP:MorpholinoAHR2Mo -6.7901 2.1286 -3.190 0.00177 ** ExposureBaP:SexM 3.8957 2.1288 1.830 0.06946 . MorpholinoAHR2Mo:SexM -5.3107 2.1288 -2.495 0.01381 *
	F0	Linear regression model: Taxonomic Shannon diversity ~ Exposure + Morpholino + Sex + Exposure:Morpholino + Morpholino:Sex	0.09818	Estimate Std. Error t value Pr(>|t|) (Intercept) 1.31062 0.06928 18.917 < 2e-16 *** ExposureBaP -0.05531 0.08187 -0.676 0.500413 MorpholinoAHR2Mo 0.17244 0.09804 1.759 0.080842 . SexM 0.30530 0.08193 3.726 0.000284 *** ExposureBaP:MorpholinoAHR2Mo 0.17864 0.11605 1.539 0.126057 MorpholinoAHR2Mo:SexM -0.47104 0.11610 -4.057 8.33e-05 ***
	F1	Linear regression model: Taxonomic Richness ~ Morpholino + Sex	0.06068	Estimate Std. Error t value Pr(>|t|) (Intercept) 20.853 2.639 7.901 7.61e-13 *** MorpholinoAHR2Mo -8.570 3.034 -2.824 0.00543 ** SexM 5.125 3.034 1.689 0.09344 .
	F1	Linear regression model: Taxonomic Shannon diversity ~ Morpholino + Sex	0.07838	Estimate Std. Error t value Pr(>|t|) (Intercept) 1.49776 0.05848 25.610 < 2e-16 *** MorpholinoAHR2Mo -0.19131 0.06724 -2.845 0.00511 ** SexM 0.15778 0.06723 2.347 0.02034 *
	F2	Linear regression model: Taxonomic Richness ~ Exposure + Morpholino	0.2197	Estimate Std. Error t value Pr(>|t|) (Intercept) 14.1933 0.9331 15.211 < 2e-16 *** ExposureBaP 3.2774 1.0432 3.142 0.00207 ** MorpholinoAHR2Mo 5.8346 1.0444 5.587 1.24e-07 ***
	F2	Linear regression model: Taxonomic Shannon diversity ~ Exposure + Morpholino + Sex + Exposure:Morpholino	0.06875	Estimate Std. Error t value Pr(>|t|) (Intercept) 1.32257 0.06409 20.638 < 2e-16 *** ExposureBaP 0.25454 0.08144 3.125 0.00218 ** MorpholinoAHR2Mo 0.05061 0.08036 0.630 0.52988 SexM 0.08760 0.05607 1.562 0.12057 ExposureBaP:MorpholinoAHR2Mo -0.22227 0.11226 -1.980 0.04979 *
	Whole dataset	Linear regression model: Taxonomic Richness ~ Generation + Exposure + Morpholino + Sex + Generation:Exposure + Generation:Morpholino + Exposure:Morpholino + Morpholino:Sex	0.07561	Estimate Std. Error t value Pr(>|t|) (Intercept) 19.3848 1.9767 9.807 < 2e-16 *** GenerationF1 0.5712 2.4408 0.234 0.815073 GenerationF2 -8.4352 2.5117 -3.358 0.000858 *** ExposureBaP -0.7502 2.3159 -0.324 0.746152 MorpholinoAHR2Mo 1.1709 2.5653 0.456 0.648305 SexM 4.5570 1.6558 2.752 0.006186 ** GenerationF1:ExposureBaP 3.5157 2.8317 1.242 0.215108 GenerationF2:ExposureBaP 5.8387 2.8592 2.042 0.…
	Whole dataset	Linear regression model: Taxonomic Shannon diversity ~ Generation + Exposure + Morpholino + Sex + Generation:Morpholino + Morpholino:Sex	0.04942	Estimate Std. Error t value Pr(>|t|) (Intercept) 1.30500 0.05239 24.912 < 2e-16 *** GenerationF1 0.14370 0.06095 2.358 0.018846 * GenerationF2 0.06806 0.06254 1.088 0.277104 ExposureBaP 0.06882 0.03554 1.937 0.053474 . MorpholinoAHR2Mo 0.11124 0.07046 1.579 0.115142 SexM 0.18503 0.05056 3.660 0.000285 *** GenerationF1:MorpholinoAHR2Mo -0.22229 0.08648 -2.570 0.010511 * GenerationF2:MorpholinoAHR2…
Beta diversity	F0	PERMANOVA using optimized model formula from dbRDA: Taxonomic Bray-Curtis Distance Matrix ~ Morpholino + Sex	NA	Df SumOfSqs R2 F Pr(>F) Morpholino 1 1.3780 0.06135 9.2937 0.001 *** Sex 1 0.4732 0.02107 3.1912 0.028 * Residual 139 20.6102 0.91758 Total 141 22.4614 1.00000
	F1	PERMANOVA using optimized model formula from dbRDA: Taxonomic Bray-Curtis Distance Matrix ~ Exposure + Sex	NA	Df SumOfSqs R2 F Pr(>F) Exposure 1 1.0658 0.04367 6.4650 0.001 *** Sex 1 0.4256 0.01744 2.5815 0.062 . Residual 139 22.9149 0.93889 Total 141 24.4063 1.00000
	F2	PERMANOVA using optimized model formula from dbRDA: Taxonomic Bray-Curtis Distance Matrix ~ Morpholino + Exposure + Morpholino:Exposure	NA	Df SumOfSqs R2 F Pr(>F) Morpholino 1 1.3338 0.06051 9.0837 0.001 *** Exposure 1 0.5963 0.02705 4.0611 0.005 ** Morpholino:Exposure 1 0.5847 0.02652 3.9821 0.015 * Residual 133 19.5289 0.88592 Total 136 22.0437 1.00000
	Whole dataset	PERMANOVA using optimized model formula from dbRDA: Taxonomic Bray-Curtis Distance Matrix ~ Generation + Exposure + Sex + Generation:Exposure	NA	Df SumOfSqs R2 F Pr(>F) Generation 2 2.304 0.03233 7.1571 0.001 *** Exposure 1 0.835 0.01171 5.1851 0.004 ** Sex 1 0.484 0.00680 3.0084 0.023 * Generation:Exposure 2 1.001 0.01405 3.1092 0.007 ** Residual 414 66.635 0.93512 Total 420 71.258 1.00000
Beta dispersion	F0	Linear regression model: Taxonomic Beta-dispersion distances ~ Exposure + Morpholino + Sex + Exposure:Morpholino + Sex:Exposure + Sex:Morpholino	0.04192	Estimate Std. Error t value Pr(>|t|) (Intercept) 0.33874 0.02249 15.062 <2e-16 *** MorpholinoAHR2Mo 0.01301 0.03226 0.403 0.6874 SexM -0.01798 0.03250 -0.553 0.5809 MorpholinoAHR2Mo:SexM 0.07943 0.04594 1.729 0.0861 .
	F1	Linear regression model: Taxonomic Beta-dispersion distances ~ Exposure + Morpholino + Exposure:Morpholino	-0.003852	Estimate Std. Error t value Pr(>|t|) (Intercept) 0.39873 0.02450 16.277 <2e-16 *** ExposureBaP -0.04656 0.03464 -1.344 0.181 MorpholinoAHR2Mo -0.03777 0.03515 -1.075 0.284 ExposureBaP:MorpholinoAHR2Mo 0.07495 0.04935 1.519 0.131
	F2	Linear regression model: Taxonomic Beta-dispersion distances ~ Morpholino + Sex + Morpholino:Sex	0.07738	Estimate Std. Error t value Pr(>|t|) (Intercept) 0.33132 0.02408 13.761 <2e-16 *** MorpholinoAHR2Mo 0.09495 0.03357 2.828 0.0054 ** SexM -0.02255 0.03486 -0.647 0.5188 MorpholinoAHR2Mo:SexM -0.07063 0.04807 -1.469 0.1441
	Whole dataset	Linear regression model: Taxonomic Beta-dispersion distances ~ Morpholino	0.01346	Estimate Std. Error t value Pr(>|t|) (Intercept) 0.343350 0.009875 34.770 < 2e-16 *** MorpholinoAHR2Mo 0.036013 0.013883 2.594 0.00982 **
