# Supplementary material for: Clearing the Air on Pollutant Disruptions of the Gut–Brain Axis: Developmental Exposure to Benzo[a]pyrene Disturbs Zebrafish Behavior and the Gut Microbiome in Adults and Subsequent Generations
Source: Toxics. 2024 Dec 25;13(1):10. doi: 10.3390/toxics13010010 (PMC11768907; doi:10.3390/toxics13010010)
Supplement: Supplementary file 1 [file toxics-13-00010-s001.zip › TabS3.xlsx]

## Sheet: Sheet1
Metric	Input dataset	Optimal mathematical model with formula	adjusted r-squared	output
Alpha diversity	F0	Linear regression model: Pathway Richness ~ Exposure + Morpholino + Sex + Exposure:Morpholino + Morpholino:Sex	0.02051	Estimate Std. Error t value Pr(>|t|) (Intercept) 32.6784 1.3933 23.453 <2e-16 *** ExposureBaP -2.7778 1.6379 -1.696 0.0921 . MorpholinoAHR2Mo 0.5985 1.9712 0.304 0.7619 SexM 3.6223 1.6404 2.208 0.0289 * ExposureBaP:MorpholinoAHR2Mo 3.2972 2.3204 1.421 0.1576 MorpholinoAHR2Mo:SexM -3.8556 2.3226 -1.660 0.0992 .
	F0	Linear regression model: Pathway Shannon diversity ~ Morpholino + Sex + Morpholino:Sex	0.04728	Estimate Std. Error t value Pr(>|t|) (Intercept) 4.52135 0.01192 379.315 <2e-16 *** MorpholinoAHR2Mo -0.01160 0.01721 -0.674 0.5014 SexM 0.02969 0.01735 1.711 0.0892 . MorpholinoAHR2Mo:SexM -0.04152 0.02452 -1.693 0.0926 .
	F1	Linear regression model: Pathway Richness ~ Exposure + Morpholino + Sex + Exposure:Morpholino	0.02326	Estimate Std. Error t value Pr(>|t|) (Intercept) 33.790 1.365 24.757 <2e-16 *** ExposureBaP -1.371 1.727 -0.794 0.4286 MorpholinoAHR2Mo -1.643 1.763 -0.932 0.3531 SexM 2.259 1.225 1.844 0.0673 . ExposureBaP:MorpholinoAHR2Mo 4.400 2.450 1.796 0.0747 .
	F1	Linear regression model: Pathway Shannon diversity ~ Exposure + Morpholino + Exposure:Morpholino	0.09264	Estimate Std. Error t value Pr(>|t|) (Intercept) 4.4736106 0.0130752 342.145 < 2e-16 *** ExposureBaP 0.0650879 0.0182325 3.570 0.000495 *** MorpholinoAHR2Mo 0.0001005 0.0186307 0.005 0.995705 ExposureBaP:MorpholinoAHR2Mo -0.0391796 0.0258849 -1.514 0.132463
	F2	Linear regression model: Pathway Richness ~ Morpholino + Sex + Morpholino:Sex	0.02107	Estimate Std. Error t value Pr(>|t|) (Intercept) 33.514 1.160 28.898 <2e-16 *** MorpholinoAHR2Mo 1.736 1.629 1.066 0.2885 SexM 2.673 1.678 1.593 0.1135 MorpholinoAHR2Mo:SexM -5.395 2.331 -2.315 0.0221 *
	F2	Linear regression model: Pathway Shannon diversity ~ Exposure + Morpholino + Exposure:Morpholino	0.1231	Estimate Std. Error t value Pr(>|t|) (Intercept) 4.45502 0.01147 388.345 < 2e-16 *** ExposureBaP 0.06022 0.01565 3.848 0.000183 *** MorpholinoAHR2Mo 0.05949 0.01565 3.801 0.000217 *** ExposureBaP:MorpholinoAHR2Mo -0.05528 0.02172 -2.546 0.012027 *
	Whole dataset	Linear regression model: Pathway Richness ~ Exposure + Morpholino + Sex + Exposure:Morpholino	0.005263	Estimate Std. Error t value Pr(>|t|) (Intercept) 33.7658 0.7736 43.648 <2e-16 *** ExposureBaP -0.7708 0.9795 -0.787 0.4318 MorpholinoAHR2Mo -1.0870 0.9861 -1.102 0.2709 SexM 1.2692 0.6894 1.841 0.0663 . ExposureBaP:MorpholinoAHR2Mo 2.1932 1.3780 1.592 0.1123
	Whole dataset	Linear regression model: Pathway Shannon diversity ~ Generation + Exposure + Morpholino + Sex + Generation:Exposure + Generation:Morpholino + Exposure:Morpholino	0.095	Estimate Std. Error t value Pr(>|t|) (Intercept) 4.517379 0.011329 398.755 < 2e-16 *** GenerationF1 -0.048434 0.014773 -3.279 0.00113 ** GenerationF2 -0.062332 0.015008 -4.153 3.99e-05 *** ExposureBaP 0.026185 0.013797 1.898 0.05842 . MorpholinoAHR2Mo -0.013178 0.013797 -0.955 0.34010 SexM 0.010367 0.006964 1.489 0.13734 GenerationF1:ExposureBaP 0.037897 0.016997 2.230 0.02632 * GenerationF2:Expo…
Beta diversity	F0	PERMANOVA using optimized model formula from dbRDA: Pathway Bray-Curtis Distance Matrix ~ Morpholino + Exposure + Morpholino:Exposure	NA	Df SumOfSqs R2 F Pr(>F) Morpholino 1 0.14303 0.09031 16.163 0.001 *** Exposure 1 0.09500 0.05999 10.736 0.001 *** Morpholino:Exposure 1 0.10680 0.06744 12.070 0.001 *** Residual 140 1.23883 0.78226 Total 143 1.58365 1.00000
	F1	PERMANOVA using optimized model formula from dbRDA: Pathway Bray-Curtis Distance Matrix ~ Morpholino + Exposure	NA	Df SumOfSqs R2 F Pr(>F) Morpholino 1 0.37431 0.16621 28.2680 0.001 *** Exposure 1 0.07694 0.03416 5.8104 0.002 ** Residual 136 1.80085 0.79963 Total 138 2.25210 1.00000
	F2	PERMANOVA using optimized model formula from dbRDA: Pathway Bray-Curtis Distance Matrix ~ Morpholino + Exposure + Morpholino:Exposure	NA	Df SumOfSqs R2 F Pr(>F) Morpholino 1 0.32008 0.2131 39.3762 0.001 *** Exposure 1 0.05017 0.0334 6.1716 0.002 ** Morpholino:Exposure 1 0.03439 0.0229 4.2313 0.004 ** Residual 135 1.09737 0.7306 Total 138 1.50201 1.0000
	Whole dataset	PERMANOVA using optimized model formula from dbRDA: Pathway Bray-Curtis Distance Matrix ~ Generation + Exposure + Morpholino + Generation:Exposure + Exposure:Morpholino + Generation:Morpholino	NA	Df SumOfSqs R2 F Pr(>F) Generation 2 1.1709 0.21293 60.9419 0.001 *** Exposure 1 0.1020 0.01856 10.6216 0.001 *** Morpholino 1 0.0305 0.00555 3.1788 0.015 * Generation:Exposure 2 0.0900 0.01636 4.6819 0.001 *** Exposure:Morpholino 1 0.0664 0.01207 6.9086 0.001 *** Generation:Morpholino 2 0.0811 0.01475 4.2222 0.001 *** Residual 412 3.9579 0.71978 Total 421 5.4988 1.00000
Beta dispersion	F0	Linear regression model: Pathway Beta-dispersion distances ~ Morpholino	0.01946	Estimate Std. Error t value Pr(>|t|) (Intercept) 0.076272 0.004971 15.344 <2e-16 *** MorpholinoAHR2Mo 0.013772 0.007030 1.959 0.0521 .
	F1	Linear regression model: Pathway Beta-dispersion distances ~ Morpholino	0.0185	Estimate Std. Error t value Pr(>|t|) (Intercept) 0.099326 0.008715 11.397 <2e-16 *** MorpholinoAHR2Mo -0.023473 0.012369 -1.898 0.0598 .
	F2	Linear regression model: Pathway Beta-dispersion distances ~ Exposure + Morpholino	0.06571	Estimate Std. Error t value Pr(>|t|) (Intercept) 0.060822 0.006345 9.585 <2e-16 *** ExposureBaP 0.016833 0.007068 2.382 0.0186 * MorpholinoAHR2Mo 0.017977 0.007068 2.543 0.0121 *
	Whole dataset	Linear regression model: Pathway Beta-dispersion distances ~ Generation + Exposure + Morpholino + Generation:Exposure + Generation:Morpholino	0.03911	Estimate Std. Error t value Pr(>|t|) (Intercept) 0.083441 0.008142 10.249 <2e-16 *** GenerationF1 0.008263 0.011662 0.709 0.4790 GenerationF2 -0.016293 0.011844 -1.376 0.1697 ExposureBaP -0.017794 0.009401 -1.893 0.0591 . MorpholinoAHR2Mo 0.002962 0.009401 0.315 0.7529 GenerationF1:ExposureBaP 0.027597 0.013419 2.057 0.0404 * GenerationF2:ExposureBaP 0.023332 0.013424 1.738 0.0829 . GenerationF1:…
