# Supplementary material for: Clearing the Air on Pollutant Disruptions of the Gut–Brain Axis: Developmental Exposure to Benzo[a]pyrene Disturbs Zebrafish Behavior and the Gut Microbiome in Adults and Subsequent Generations
Source: Toxics. 2024 Dec 25;13(1):10. doi: 10.3390/toxics13010010 (PMC11768907; doi:10.3390/toxics13010010)
Supplement: Supplementary file 1 [file toxics-13-00010-s001.zip › TabS4.xlsx]

## Sheet: Sheet1
Pathway (BioCycID in capitals followed by lowercase short descriptive name from BioCyc)	Superclasses	Notes from BioCyc description and our dataset
ANAGLYCOLYSIS.PWY..glycolysis.III..from.glucose.	Generation of Precursor Metabolites and Energy; Glycolysis	Part of glycolysis
ARGSYN.PWY..L.arginine.biosynthesis.I..via.L.ornithine.	Biosynthesis; Amino Acid Biosynthesis; Proteinogenic Amino Acid Biosynthesis; L-arginine Biosynthesis; Superpathways	Makes L-arginine from L-glutamate
ARGSYNBSUB.PWY..L.arginine.biosynthesis.II..acetyl.cycle.	Biosynthesis; Amino Acid Biosynthesis; Proteinogenic Amino Acid Biosynthesis; L-arginine Biosynthesis	Makes L-arginine from L-glutamate
AST.PWY..L.arginine.degradation.II..AST.pathway.	Degradation/Utilization/Assimilation ; Amino Acid Degradation; Proteinogenic Amino Acid Degradation; L-arginine Degradation	L-arginine to L-glutamate. The pathway was detected in many Gram-negative proteobacteria able to utilize arginine as a sole carbon and nitrogen source.
BIOTIN.BIOSYNTHESIS.PWY..biotin.biosynthesis.I	Biosynthesis; Cofactor, Carrier, and Vitamin Biosynthesis ; Enzyme Cofactor Biosynthesis; Biotin Biosynthesis	Vitamin H biosynthesis
BRANCHED.CHAIN.AA.SYN.PWY..superpathway.of.branched.chain.amino.acid.biosynthesis	Biosynthesis; Amino Acid Biosynthesis	Makes L-leucine, L-isoleucine, and L-valine
CALVIN.PWY..Calvin.Benson.Bassham.cycle	Biosynthesis; Carbohydrate Biosynthesis; Sugar Biosynthesis	Calvin cycle for CO2 fixation in autotrophs
CITRULBIO.PWY..L.citrulline.biosynthesis	Biosynthesis; Amino Acid Biosynthesis; Other Amino Acid Biosynthesis; L-citrulline Biosynthesis	Free citrulline formed by catabolism of amino acids in small intestine. This pathway comes from plesiomonas in our dataset.
COBALSYN.PWY..superpathway.of.adenosylcobalamin.salvage.from.cobinamide.I	Biosynthesis; Cofactor, Carrier, and Vitamin Biosynthesis ; Enzyme Cofactor Biosynthesis; Cobamide Biosynthesis; Cobinamide Salvage; Adenosylcobalamin Salvage from Cobinamide	Environmental cobalt synthesized to adenosylcobalamin
COLANSYN.PWY..colanic.acid.building.blocks.biosynthesis	Biosynthesis; Carbohydrate Biosynthesis	Colanic acid or m-antigen, found in enterobacteriaceae, a olysaccharide in the lipid membrane.
DTDPRHAMSYN.PWY..dTDP..beta..L.rhamnose.biosynthesis	Biosynthesis; Carbohydrate Biosynthesis; Sugar Biosynthesis ; Sugar Nucleotide Biosynthesis; dTDP-sugar Biosynthesis	Production of deoxysugar that is part of the glycan in lipopolysaccharides in enterobacterial common antigen and O-antigens in bacteria.
FAO.PWY..fatty.acid..beta..oxidation.I..generic.	Degradation/Utilization/Assimilation ; Fatty Acid and Lipid Degradation; Fatty Acid Degradation	Fatty acid oxydation
FASYN.ELONG.PWY..fatty.acid.elongation....saturated	Biosynthesis; Fatty Acid and Lipid Biosynthesis; Fatty Acid Biosynthesis	Fatty acid elongation
FERMENTATION.PWY..mixed.acid.fermentation	Generation of Precursor Metabolites and Energy; Fermentation; Fermentation of Pyruvate; Pyruvate Fermentation to Ethanol	Mixed acid fermentation
FUCCAT.PWY..fucose.degradation	Degradation/Utilization/Assimilation ; Carbohydrate Degradation; Sugar Degradation; L-Fucose Degradation	Sugar degradation. Ours comes from Plesiomonas almost exclusively.
GLUCONEO.PWY..gluconeogenesis.I	Biosynthesis; Carbohydrate Biosynthesis; Sugar Biosynthesis ; Gluconeogenesis	Gluconeogenesis from non-sugar carbon substrates (TCA cycle-related)
GLUTORN.PWY..L.ornithine.biosynthesis.I	Biosynthesis; Amino Acid Biosynthesis; Other Amino Acid Biosynthesis; L-Ornithine Biosynthesis	L-ornithine biosynthesis; L-Ornithine increases the level of aryl hydrocarbon receptor ligand L-kynurenine produced from tryptophan metabolism in gut epithelial cells (Qi et al., 2019, Communications Biology). Our data shows this pathway has slightly decreased abundance in F2 fish that had AHR2 morpholino treatment.
GLYCOCAT.PWY..glycogen.degradation.I	Degradation/Utilization/Assimilation ; Carbohydrate Degradation; Polysaccharide Degradation; Glycogen Degradation	Glycogen in bacteria is a primary carbon and energy storage, and helps with long-term survival of the cell.
GLYCOGENSYNTH.PWY..glycogen.biosynthesis.I..from.ADP.D.Glucose.	Degradation/Utilization/Assimilation ; Carbohydrate Degradation; Polysaccharide Degradation; Glycogen Degradation	Glycogen in bacteria is a primary carbon and energy storage, and helps with long-term survival of the cell.
GLYCOLYSIS..glycolysis.I..from.glucose.6.phosphate.	Generation of Precursor Metabolites and Energy; Glycolysis	Utilization of glucose, as part of TCA cycle.
GLYCOLYSIS.E.D..superpathway.of.glycolysis.and.the.Entner.Doudoroff.pathway	Generation of Precursor Metabolites and Energy	This superpathway integrates the glycolysis pathway with the Entner-Doudoroff pathway.
GLYOXYLATE.BYPASS..glyoxylate.cycle	Generation of Precursor Metabolites and Energy	Glyoxylate bypass
HEME.BIOSYNTHESIS.II..heme.b.biosynthesis.I..aerobic.	Biosynthesis; Cofactor, Carrier, and Vitamin Biosynthesis; Enzyme Cofactor Biosynthesis; Heme Biosynthesis; Heme b Biosynthesis	Production of Iron-containing group in essential proteins. Related to oxidative metabolism and regulates transcription, translation, protein targeting, protein stability, cellular differentiation.
HEME.BIOSYNTHESIS.II.1..heme.b.biosynthesis.V..aerobic.	Biosynthesis; Cofactor, Carrier, and Vitamin Biosynthesis; Enzyme Cofactor Biosynthesis; Heme Biosynthesis; Heme b Biosynthesis	Production of Iron-containing group in essential proteins. Related to oxidative metabolism and regulates transcription, translation, protein targeting, protein stability, cellular differentiation.
HEMESYN2.PWY..heme.b.biosynthesis.II..oxygen.independent.	Biosynthesis; Cofactor, Carrier, and Vitamin Biosynthesis; Enzyme Cofactor Biosynthesis; Heme Biosynthesis; Heme b Biosynthesis	Production of Iron-containing group in essential proteins. Related to oxidative metabolism and regulates transcription, translation, protein targeting, protein stability, cellular differentiation.
HISDEG.PWY..L.histidine.degradation.I	Degradation/Utilization/Assimilation ; Amino Acid Degradation; Proteinogenic Amino Acid Degradation; L-histidine Degradation	At least three different flavors of histidase-based pathways have been found so far. All proceed in a similar manner up to the intermediate N-formimino-L-glutamate (a biomarker of intracellular folate).
HOMOSER.METSYN.PWY..L.methionine.biosynthesis.I	Biosynthesis; Amino Acid Biosynthesis; Proteinogenic Amino Acid Biosynthesis; L-methionine Biosynthesis ; L-methionine De Novo Biosynthesis	Production of L-methionine, which is involved in the initiation of protein synthesis, methylation of DNA, rRNA and xenobiotics, and biosynthesis of cysteine, phospholipids and polyamines; resulting from bacterial synthesis, which uses organic sulfur.
HSERMETANA.PWY..L.methionine.biosynthesis.III	Biosynthesis; Amino Acid Biosynthesis; Proteinogenic Amino Acid Biosynthesis; L-methionine Biosynthesis ; L-methionine De Novo Biosynthesis	Production of L-methionine, which is involved in the initiation of protein synthesis, methylation of DNA, rRNA and xenobiotics, and biosynthesis of cysteine, phospholipids and polyamines; resulting from bacterial synthesis, which uses organic sulfur.
ILEUSYN.PWY..L.isoleucine.biosynthesis.I..from.threonine.	Biosynthesis; Amino Acid Biosynthesis; Proteinogenic Amino Acid Biosynthesis; L-isoleucine Biosynthesis	Converts L-threonine to L-isoleucine, using up L-glutamate.
LEU.DEG2.PWY..L.leucine.degradation.I	Degradation/Utilization/Assimilation ; Amino Acid Degradation; Proteinogenic Amino Acid Degradation; L-leucine Degradation	Degrades leucine to acetyl-CoA.
LIPASYN.PWY..phospholipases	Degradation/Utilization/Assimilation ; Fatty Acid and Lipid Degradation	Phospholipases hydrolyze phospholipids, and are ubiquitous in all organisms
MET.SAM.PWY..superpathway.of.S.adenosyl.L.methionine.biosynthesis	Biosynthesis; Cofactor, Carrier, and Vitamin Biosynthesis; Carrier Biosynthesis; Single Carbon Carrier Biosynthesis; S-adenosyl-L-methionine Biosynthesis	This superpathway integrates the biosynthesis of the amino acids L-homoserine and L-methionine from L-aspartate, and the single step conversion of L-methionine to S-adenosyl-L-methionine.
METSYN.PWY..superpathway.of.L.homoserine.and.L.methionine.biosynthesis	Biosynthesis; Amino Acid Biosynthesis; Proteinogenic Amino Acid Biosynthesis; L-methionine Biosynthesis ; L-methionine De Novo Biosynthesis	Production of L-methionine, which is involved in the initiation of protein synthesis, methylation of DNA, rRNA and xenobiotics, and biosynthesis of cysteine, phospholipids and polyamines; resulting from bacterial synthesis, which uses organic sulfur.
NAGLIPASYN.PWY..lipid.IVA.biosynthesis..E..coli.	Biosynthesis; Cell Structure Biosynthesis; Lipopolysaccharide Biosynthesis; Lipid IVA Biosynthesis	Lipopolysaccharides (LPS) are a major component of the outer membrane of almost all Gram-negative bacteria. While they are protecting the membrane from certain kinds of chemical attacks, they also induce a strong response from animal immune systems.
NONOXIPENT.PWY..pentose.phosphate.pathway..non.oxidative.branch..I	Generation of Precursor Metabolites and Energy; Pentose Phosphate Pathways	Since glycolysis pathway can't make DNA and RNA sugars, this pathway oxidizes glucose to produce precursors for DNA and RNA biosynthesis.
OANTIGEN.PWY..O.antigen.building.blocks.biosynthesis..E..coli.	Biosynthesis; Carbohydrate Biosynthesis; Sugar Biosynthesis ; Sugar Nucleotide Biosynthesis	Production of O-antigen in LPS in Gram negative bacteria.
ORNDEG.PWY..superpathway.of.ornithine.degradation	Degradation/Utilization/Assimilation ; Amide, Amidine, Amine, and Polyamine Degradation Amide, Amidine, Amine, and Polyamine Degradation Superpathways	L-ornithine to 4-aminobutanoate (a.k.a., the neurotransmitter GABA). Decreased abundance in F0 fish with AHR2 morpholino treatment. Increased abundance in F1 fish with BaP exposure and AHR2 morpholino individually. Decreased abundance in F2 fish in association with interaction between exposure and morpholino. Unclassified as far as the taxonomy of the organism the pathway originated from.
P101.PWY..ectoine.biosynthesis	Biosynthesis; Amide, Amidine, Amine, and Polyamine Biosynthesis	L-aspertate to ectoine, which is used in halophilic bactgeria to cope with extreme osmotic stress.
P108.PWY..pyruvate.fermentation.to.propanoate.I	Generation of Precursor Metabolites and Energy; Fermentation; Fermentation of Pyruvate; Pyruvate Fermentation to Propanoate	Propionic acid bacteria (also known as propionibacteria) are Gram-positive, anaerobic bacteria, found as saprophytes on animals (including humans). Propionibacteria produce large amounts of propanoate as the end product of glucose fermenation.
P124.PWY..Bifidobacterium.shunt	Degradation/Utilization/Assimilation ; Carbohydrate Degradation; Sugar Degradation	Produces lactate via fermentation in Bifidobacteria.
P221.PWY..octane.oxidation	Degradation/Utilization/Assimilation ; Degradation/Utilization/Assimilation	Oxidation of octane, a hydrocarbon.
P42.PWY..incomplete.reductive.TCA.cycle	Degradation/Utilization/Assimilation ; C1 Compound Utilization and Assimilation; CO2 Fixation; Autotrophic CO2 Fixation; Reductive TCA Cycles	Incomplete reductive TCA cycles have also been identified in some organisms, including obligate autotrophs and methanotrophs. Although the genes encoding EC 1.2.1.105, 2-oxoglutarate dehydrogenase system, are absent or not expressed, these incomplete cycles can still convert pyruvate to necessary biosynthetic intermediates in response to anaerobic, or microaerophilic growth conditions.
P441.PWY..superpathway.of.N.acetylneuraminate.degradation	Degradation/Utilization/Assimilation ; Carboxylic Acid Degradation	Related to infection from pathogenic bacteria, as N.acetylneuraminate is a sialic acid produced by humans in complex glycans in mucins and glycoproteins in cell membranes.
PANTO.PWY..phosphopantothenate.biosynthesis.I	Biosynthesis; Cofactor, Carrier, and Vitamin Biosynthesis; Carrier Biosynthesis; Coenzyme A Biosynthesis; Phosphopantothenate Biosynthesis	Synthesizes Pantothenate (vitamin B5) de novo, which is required to make CoA.
PANTOSYN.PWY..superpathway.of.coenzyme.A.biosynthesis.I..bacteria.	Biosynthesis; Cofactor, Carrier, and Vitamin Biosynthesis; Carrier Biosynthesis; Coenzyme A Biosynthesis	Coenzyme A (CoA) is a cofactor of ubiquitous occurrence in plants, bacteria, and animals needed in a large number of enzymatic reactions central to intermediary metabolism, including the oxidation of fatty acids, carbohydrates, and amino acids. Coenzyme A is the common acyl carrier in prokaryotic and eukaryotic cells required for a multitude of reactions for both biosynthetic and degradative path…
PENTOSE.P.PWY..pentose.phosphate.pathway	Generation of Precursor Metabolites and Energy; Pentose Phosphate Pathways	Biosynthesis of DNA and RNA
PHOSLIPSYN.PWY..superpathway.of.phospholipid.biosynthesis.I..bacteria.	Biosynthesis; Fatty Acid and Lipid Biosynthesis; Phospholipid Biosynthesis	Glycerophospholipids for cell membrane biosynthesis.
POLYISOPRENSYN.PWY..polyisoprenoid.biosynthesis..E..coli.	Biosynthesis; Polyprenyl Biosynthesis	Biosynthesis of IPP; continues on to form a precursor for a carrier lipid in biosynthesis of peptidoglycan, enterobacterial common antigen, and LPS.
PPGPPMET.PWY..ppGpp.metabolism	Biosynthesis; Metabolic Regulator Biosynthesis	GDP/GTP cycle related to RNA transcription regulation and gene expression as well as metabolism.
PWY.1042..glycolysis.IV	Generation of Precursor Metabolites and Energy; Glycolysis	Biosynthesis of DNA and RNA
PWY.3001..superpathway.of.L.isoleucine.biosynthesis.I	Biosynthesis; Amino Acid Biosynthesis; Proteinogenic Amino Acid Biosynthesis; L-isoleucine Biosynthesis	Production of L-isoleucine amino acid.
PWY.3841..folate.transformations.II..plants.	Biosynthesis; Cofactor, Carrier, and Vitamin Biosynthesis; Carrier Biosynthesis; Single Carbon Carrier Biosynthesis; Folate Biosynthesis; Folate Transformations	Formation of derivatives of vitamin B9, using glutamate. In our data, this pathway originates from the following genera: Aeromonas, Chitinimonas, Exiguobacterium, Flavobacterium, Gordonia, Vibrio, and many more.
PWY.4041...gamma..glutamyl.cycle	Biosynthesis; Other Biosynthesis; Reductant Biosynthesis	Biosynthesis of thiols which help with redox balance, keeping a reduced environment and fighting reactive oxygen and nitrogen species. They are also involved in the detoxification of many other toxins and stress-inducing factors. Aeromonas, Plesiomonas, and Vibrio are genera with this pathway represented in our data.
PWY.4984..urea.cycle	Degradation/Utilization/Assimilation ; Inorganic Nutrient Metabolism; Nitrogen Compound Metabolism	Removal of urea using the Krebs cycle.
PWY.5100..pyruvate.fermentation.to.acetate.and.lactate.II	Generation of Precursor Metabolites and Energy; Fermentation; Fermentation of Pyruvate; Pyruvate Fermentation to Acetate	Seen in extremophiles. In our data, pathway is from the genera Mycolicibacterium, Microbacterium, Vibrio, and Gordonia.
PWY.5121..superpathway.of.geranylgeranyl.diphosphate.biosynthesis.II..via.MEP.	Biosynthesis; Polyprenyl Biosynthesis; All-trans Polyprenyl Diphosphate Biosynthesis; Geranylgeranyl Diphosphate Biosynthesis	In our data, pathway comes from the genera Pseudomonas and Shewanella.
PWY.5136..fatty.acid..beta..oxidation.II..plant.peroxisome.	Degradation/Utilization/Assimilation ; Fatty Acid and Lipid Degradation; Fatty Acid Degradation	Fatty acid degradation in peroxisome, produces hydrogen peroxide.
PWY.5138..fatty.acid..beta..oxidation.IV..unsaturated..even.number.	Degradation/Utilization/Assimilation ; Fatty Acid and Lipid Degradation; Fatty Acid Degradation	Degradation of short-chain fatty acids.
PWY.5189..tetrapyrrole.biosynthesis.II..from.glycine.	Biosynthesis; Tetrapyrrole Biosynthesis;	Tetrapyrroles usually function as a metal-binding cofactor in many important enzymes, proteins and pigments, such as heme, chlorophyll, cobalamine (vitamin B12), siroheme, and cofator F430. Vitamin B12 in particular is interesting in the context of this dataset because it has been linked to gut microbiome affects on human gut health (Degnan, et al., 2015, Cell Metabolism).
PWY.5345..superpathway.of.L.methionine.biosynthesis..by.sulfhydrylation.	Biosynthesis; Amino Acid Biosynthesis; Proteinogenic Amino Acid Biosynthesis; L-methionine Biosynthesis ; L-methionine De Novo Biosynthesis	Production of L-methionine, which is involved in the initiation of protein synthesis, methylation of DNA, rRNA and xenobiotics, and biosynthesis of cysteine, phospholipids and polyamines; resulting from bacterial synthesis, which uses organic sulfur.
PWY.5347..superpathway.of.L.methionine.biosynthesis..transsulfuration.	Biosynthesis; Amino Acid Biosynthesis; Proteinogenic Amino Acid Biosynthesis; L-methionine Biosynthesis ; L-methionine De Novo Biosynthesis	Production of L-methionine, which is involved in the initiation of protein synthesis, methylation of DNA, rRNA and xenobiotics, and biosynthesis of cysteine, phospholipids and polyamines; resulting from bacterial synthesis, which uses organic sulfur.
PWY.5384..sucrose.degradation.IV..sucrose.phosphorylase.	Degradation/Utilization/Assimilation ; Carbohydrate Degradation; Sugar Degradation; Sugar Degradation; Sucrose Degradation	Sucrose degradation that leads directio into the Bifidobacterium shunt from above (P124.PWY).
PWY.5484..glycolysis.II..from.fructose.6.phosphate.	Generation of Precursor Metabolites and Energy; Glycolysis	Part of glycolysis
PWY.5659..GDP.mannose.biosynthesis	Biosynthesis; Carbohydrate Biosynthesis; Sugar Biosynthesis ; Sugar Nucleotide Biosynthesis; GDP-sugar Biosynthesis	Production of GDP-mannose, which is substrate in glycoprotein formation. This promotes cell-cell interactions, folding and production of proteins, which promotes enzyme, hormone, or receptor activity of proteins.
PWY.5676..acetyl.CoA.fermentation.to.butanoate.II	Generation of Precursor Metabolites and Energy; Fermentation; Fermentation to Short-Chain Fatty Acids; Fermentation to Butanoate	Acetyl-CoA fermentation to produce butyrate II and/or butanoic acid II.
PWY.5723..Rubisco.shunt	Generation of Precursor Metabolites and Energy	Rubisco shunt. In our data, this pathway is found in Shewanella, Plesiomonas, Mycolicibacterium, and Aeromonas.
PWY.5747..2.methylcitrate.cycle.II	Degradation/Utilization/Assimilation ; Carboxylic Acid Degradation; Propanoate Degradation; 2-Methylcitrate Cycle	Propanoate to Pyruvate and Cuccinate. Seen in Shewanella in our data. Pyruvate is a common precursor for biosynthesis and energy production.
PWY.5837..2.carboxy.1.4.naphthoquinol.biosynthesis	Biosynthesis; Cofactor, Carrier, and Vitamin Biosynthesis; Carrier Biosynthesis; Electron Carrier Biosynthesis; Quinol and Quinone Biosynthesis; 1,4-Dihydroxy-2-Naphthoate Biosynthesis	Naphthoquinol is a quinol made from naphthalene. Makes vitamin K2 in bacteria. This pathway found in our data in Aeromonas and Plesiomonas/
PWY.5855..ubiquinol.7.biosynthesis..early.decarboxylation.	Biosynthesis; Cofactor, Carrier, and Vitamin Biosynthesis; Carrier Biosynthesis; Electron Carrier Biosynthesis; Quinol and Quinone Biosynthesis; Ubiquinol Biosynthesis	Ubiquinol biosynthesis, which is an electron carrier in membranes.
PWY.5897..superpathway.of.menaquinol.11.biosynthesis	Biosynthesis; Cofactor, Carrier, and Vitamin Biosynthesis; Carrier Biosynthesis; Electron Carrier Biosynthesis; Quinol and Quinone Biosynthesis; Menaquinol Biosynthesis	Menaquinones (MK) and demethylmenaquinones (DMK) are low-molecular weight lipophilic components of the cytoplasmic membrane, found in many bacterial species. These quinones function as a reversible redox component of the electron transfer chain, mediating electron transfer between hydrogenases and cytochromes. Menaquinones have also been implicated in regulation, as they are necessary for sporula…
PWY.5898..superpathway.of.menaquinol.12.biosynthesis	Biosynthesis; Cofactor, Carrier, and Vitamin Biosynthesis; Carrier Biosynthesis; Electron Carrier Biosynthesis; Quinol and Quinone Biosynthesis; Menaquinol Biosynthesis	Menaquinones (MK) and demethylmenaquinones (DMK) are low-molecular weight lipophilic components of the cytoplasmic membrane, found in many bacterial species. These quinones function as a reversible redox component of the electron transfer chain, mediating electron transfer between hydrogenases and cytochromes. Menaquinones have also been implicated in regulation, as they are necessary for sporula…
PWY.5899..superpathway.of.menaquinol.13.biosynthesis	Biosynthesis; Cofactor, Carrier, and Vitamin Biosynthesis; Carrier Biosynthesis; Electron Carrier Biosynthesis; Quinol and Quinone Biosynthesis; Menaquinol Biosynthesis	Menaquinones (MK) and demethylmenaquinones (DMK) are low-molecular weight lipophilic components of the cytoplasmic membrane, found in many bacterial species. These quinones function as a reversible redox component of the electron transfer chain, mediating electron transfer between hydrogenases and cytochromes. Menaquinones have also been implicated in regulation, as they are necessary for sporula…
PWY.5913..partial.TCA.cycle..obligate.autotrophs.	Generation of Precursor Metabolites and Energy; TCA cycle	Aerobic TCA cycle.
PWY.5918..superpathway.of.heme.b.biosynthesis.from.glutamate	Biosynthesis; Cofactor, Carrier, and Vitamin Biosynthesis; Enzyme Cofactor Biosynthesis; Heme Biosynthesis; Heme b Biosynthesis	Production of Iron-containing group in essential proteins. Related to oxidative metabolism and regulates transcription, translation, protein targeting, protein stability, cellular differentiation.
PWY.5920..superpathway.of.heme.b.biosynthesis.from.glycine	Biosynthesis; Cofactor, Carrier, and Vitamin Biosynthesis; Enzyme Cofactor Biosynthesis; Heme Biosynthesis; Heme b Biosynthesis	Production of Iron-containing group in essential proteins. Related to oxidative metabolism and regulates transcription, translation, protein targeting, protein stability, cellular differentiation.
PWY.5941..glycogen.degradation.II	Degradation/Utilization/Assimilation ; Carbohydrate Degradation; Polysaccharide Degradation; Glycogen Degradation	Glycogenolysis II
PWY.5972..stearate.biosynthesis.I..animals.	Biosynthesis; Fatty Acid and Lipid Biosynthesis; Fatty Acid Biosynthesis; Stearate Biosynthesis	Stearate production, probably from fungi.
PWY.5973..cis.vaccenate.biosynthesis	Biosynthesis; Fatty Acid and Lipid Biosynthesis; Fatty Acid Biosynthesis; Unsaturated Fatty Acid Biosynthesis	Unsaturated fatty acid biosynthesis
PWY.5981..CDP.diacylglycerol.biosynthesis.III	Biosynthesis; Fatty Acid and Lipid Biosynthesis; Phospholipid Biosynthesis; CDP-diacylglycerol Biosynthesis	Phospholipid biosynthesis for membrane building.
PWY.5989..stearate.biosynthesis.II..bacteria.and.plants.	Biosynthesis; Fatty Acid and Lipid Biosynthesis; ; Stearate Biosynthesis	Stearate production, probably from fungi.
RIBOSYN2.PWY..flavin.biosynthesis.I..bacteria.and.plants.	Biosynthesis; Cofactor, Carrier, and Vitamin Biosynthesis; Carrier Biosynthesis; Electron Carrier Biosynthesis; Flavin Biosynthesis	Production of precursors for variety of Redox reactions and vitamin B2.
SALVADEHYPOX.PWY..adenosine.nucleotides.degradation.II	Biosynthesis; Nucleoside and Nucleotide Degradation; Purine Nucleotide Degradation; Adenosine Nucleotide Degradation	Part of nucleotide salvage.
SER.GLYSYN.PWY..superpathway.of.L.serine.and.glycine.biosynthesis.I	Biosynthesis; Amino Acid Biosynthesis	Produces both L-serine and glycine, which affect each others' pathways since they're tied. L-serine is not only used in protein synthesis, but also as a precursor for the biosynthesis of glycine, cysteine, tryptophan, and phospholipids. EC 2.1.2.1, glycine hydroxymethyltransferase, converts serine to glycine, making serine hydroxymethyltransferase a key enzyme in the biosynthesis of many compound…
SULFATE.CYS.PWY..superpathway.of.sulfate.assimilation.and.cysteine.biosynthesis	Degradation/Utilization/Assimilation ; Inorganic Nutrient Metabolism; Sulfur Compound Metabolism	Cysteine biosynthesis alongside sulfur reduction - redox cycle.
THRESYN.PWY..superpathway.of.L.threonine.biosynthesis	Biosynthesis; Amino Acid Biosynthesis; Proteinogenic Amino Acid Biosynthesis; L-threonine Biosynthesis	Produces L-theronine.
TYRFUMCAT.PWY..L.tyrosine.degradation.I	Degradation/Utilization/Assimilation ; Amino Acid Degradation; Proteinogenic Amino Acid Degradation; L-tyrosine Degradation	Uses tyrosine for fumerate and acetoacetate production, which go into TCA cycle and making acetyl-CoA.
VALDEG.PWY..L.valine.degradation.I	Degradation/Utilization/Assimilation ; Amino Acid Degradation; Proteinogenic Amino Acid Degradation; L-valine Degradation	valine degradation which feeds into propanoyl-coa degradation cycles
VALSYN.PWY..L.valine.biosynthesis	Biosynthesis; Amino Acid Biosynthesis; Proteinogenic Amino Acid Biosynthesis; L-valine Biosynthesis	The pathway of valine biosynthesis is a four-step pathway that shares all of its steps with the parallel pathway of isoleucine biosynthesis. These entwined pathways are part of the superpathway of branched chain amino acid biosynthesis, that generates not only isoleucine and valine, but also leucine.
X1CMET2.PWY..folate.transformations.III..E..coli.	Biosynthesis; Cofactor, Carrier, and Vitamin Biosynthesis; Carrier Biosynthesis; Single Carbon Carrier Biosynthesis; Folate Biosynthesis; Folate Transformations	Folates are tripartite molecules comprising pterin, p-aminobenzoate (pABA), and glutamate moieties.
